# Supplementary material for: ARP-T1-associated Bazex–Dupré–Christol syndrome is an inherited basal cell cancer with ciliary defects characteristic of ciliopathies
Source: Commun Biol. 2021 May 10;4:544. doi: 10.1038/s42003-021-02054-9 (PMC8110579; doi:10.1038/s42003-021-02054-9)
Supplement: Supplementary file 3 — Supplementary Data 1 [file 42003_2021_2054_MOESM3_ESM.xlsx]

## Sheet: RNA quantif
RNA quantification
Figure 1a					Figure 1c					Figure 1e			Figure 1g
d0	d3	d5	d7		d0	d3	d5	d7		d0	d35		d0	d2
1	2.3	2.1	5.1		1	1.47251	1.82243	2.0819		1	4.46603		1	4.04329
1	1.6	2	2.7		1	1.78088	2.03744	2.0589		1	3.53571		1	2.10903
1	1.2	2.5	3.7		1	1.66584	2.04521	2.16548		1	3.38698		1	2.01437
1	3.1	4	4.6										1	8.32125
1	5.1	4.1	6.6										1	7.32942
Figure 2a
	DMSO							SAG 200nM							SAG 400nM
ACTRT1	1	1	1	1	1	1	1	1.8389	1.8859	1.6752	1.7923	1.8221	1.9345	1.8234	2.9123	2.9372	2.3547	2.8992	2.7512	2.9912	2.6512
GLI1	1	1	1	1	1	1		1.8965	1.6752	1.7823	1.7889	1.6432	1.5982		1.9823	1.7892	1.9876	2.1023	1.8923	1.9921
PTCH1	1	1	1	1	1	1		1.7623	1.4673	1.4564	1.6549	1.4598	1.5923		1.6723	1.7237	1.6989	1.6826	1.8925	1.9823
Figure 2b
	DMSO						SAG 200nM						SAG 400nM
ACTRT1	1	1	1	1	1	1	1.9605	1.7545	1.7811	2.2321	2.2291	2.4561	4.3211	5.5455	4.9273	5.4321	4.8897	5.3212
GLI1	1	1	1	1	1	1	1.9245	1.7865	1.6764	1.5432	1.7523	1.8235	2.1964	2.4321	1.9654	2.3212	2.0129	2.1008
PTCH1	1	1	1	1	1	1	1.6724	1.5621	1.5762	1.4567	1.4321	1.7987	1.6982	1.7923	1.6892	1.7652	1.8724	1.9432
Figure 2c					Figure 2d					Figure 2e
DMSO	PUR	VISMO	PUR + VISMO		DMSO	PUR	VISMO	PUR + VISMO		DMSO	PUR	VISMO	PUR + VISMO
1	2.861	1.3872	3.889		1	1.9331	1.079	1.0471		1	1.7428	1.127	1.221
1	1.5137	1.1967	1.7592		1	1.7428	1.127	1.2116		1	1.6737	1.0852	1.196
1	1.6525	1.0585	1.9655		1	1.9984	1.253	1.1238		1	1.89	1.107	1.112
1	2.91	1.75	2.37		1	1.8747	1.104	1.074
1	1.795	0.8916	3.9118
1	3.3013	1.456	2.9306
1	2.9248	1.256	1.9735
Figure 2f
DMSO	GF109203X	SB431542	PD98059	SP600125	SB216763	Rapamycin	LY294002	AG1478
1	0.111	0.4144	0.5823	0.7712	1.771	4.53	23.26	17.76
1	0.4332	0.32	0.813	1.592	1.824	5.76	14.19	23.64
1	0.345	0.326	0.697	1.2	1.506	6.762	15.34	20.432
Figure 2g						Figure 2h
DMSO	GF109203X	Gö6976	Rottlerin	ZIP 2549		DMSO	GF109203X	Gö6976	Rottlerin	ZIP 2549
1	0.6424	2.0896	0.2445	1.18		1	0.5529	0.7416	0.0439	1.2
1	0.6827	2.3611	0.2541	1.36		1	0.209	0.5031	0.067	1.5
1	0.6414	2.1099	0.2353	1.28		1	0.4414	1.0847	0.0546	1.3
Protein quantification
Figure 2a				Figure 2b				Figure 2c
DMSO	SAG0.2	SAG0.4		DMSO	SAG0.2	SAG0.4		DMSO	PUR3	VISMO5	P+V
1	1.25613	1.52413		1	1.06544	1.40556		1	1.203	1.072	0.789
1	1.123	1.706		1	1.26975	1.42106		1	1.11	0.88	1.279
1	1.083	1.759		1	1.42031	1.45144		1	2.52	0.688	1.547
1	1.242	1.639						1	1.21	1.261	0.793
Proliferation assay
Figure 5d
hTERT-RPE1	Cont.	KD1	KD2
98.07	100	97.39	117.5
96.71	100	81.09	107.6
Apoptosis assay
Figure 5e
	Cont.			KD1			KD2
Live cells	82.85	87.7	73.3	74.5	86.35	70.35	68.85	77.85	68.9
Early apopt	0.3	0.49	3.805	0.51	1	1.92	0.46	0.92	1.78
Late apopt	6.99	5.68	16.2	19.4	10.6	22.75	16.25	13.85	19.3
Necrosis	9.89	6.11	7.19	5.625	2.075	5.375	14.45	7.385	10.425
Immunofluoresence data
Figure 4b							Figure 4c							Figure 4d
follicle	BCC	InsA	B2	A2	CNE12		follicle	BCC	InsA	B2	A2	CNE12		follicle	BCC	InsA	B2	A2	CNE12
2.214	1.133	0.799	0.737	1.937	0.954		12.299	15.764	0.732	0.745	6.263	12.849		29.636	42.542	6.33	11.334	18.033	23.089
2.266	3.078	0.781	0.799	0.997	1.397		7.229	12.574	0.715	0.824	5.772	13.43		29.874	38.485	7.335	6.793	11.173	18.343
3.006	2.195	0.698	1.465	0.833	1.652		9.655	16	0.594	0.897	5.62	13.859		29.812	52.119	5.766	5.2	12.977	21.191
3.711	1.24	0.871	0.871	0.737	0.968		8.19	20.543	0.81	0.807	5.839	9.897		40.181	32.173	5.776	10.027	14.182	23.867
1.503	1.317	0.877	0.589	0.685	0.737		10.056	13.74	1.07	0.771	7.988	10.632		33.673	34.552	6.369	8.433	14.267	17.9
2.332	1.475	0.65	1.497	1.597	0.781									22.746	31.924	7.238	5.607	21.108	23.378
1.65	1.452	0.399	1.043	2.043	1.24									29.506	48.711	5.153	6.2	18.074	14.794
2.212	2.324	1.166	1.259	0.698	1.083									46.236	34.576	4.768	3.849	13.727	16.815
1.967	1.263	0.968	0.799	1.029	0.822									38.197	39.288	5.325	4.167	16.266	17.661
	1.746	0.612	0.737	1.043	0.959									30.768	39.371	7.529	6.235	14.024	19.203
	2.213	0.411	1.376	0.914	0.756
	2.499	0.877	0.968	0.973	1.623
	1.44	0.65	0.698	0.914	1.011
	1.274	0.521	1.178	1.647	0.973
	1.166	1.129	1.083	0.349	1.513
	2.15	0.871	0.62	1.259	3.368
	1.356	0.685	1.07	1.369	2.685
	1.732	0.65	0.565	1.552	1.588
	1.345	0.685	0.612	0.756	1.274
	2.166	0.877	0.799	1.213	1.936
	2.185	1.083	0.866	1.133	1.503
	1.361	0.822	1.666	1.133	0.914
		0.589			1.922
					1.85
Figure 4e				Figure 4f				Figure 4o
	Ciliary length	ARP-T1 fluorescence			Rootletin fluorescence	ARP-T1 fluorescence		Cont.		KD1		KD2
follicle	2.31789	33.0629		follicle	9.4858	33.0629		DMSO	CytD	DMSO	CytD	DMSO	CytD
BCC	1.73227	39.3741		BCC	15.7242	39.3741		0.333333	0.444444	0.071429	0.269231	0.16	0.514286
InsA	0.768304	6.1589		InsA	0.7842	6.1589		0.195652	0.659091	0.151515	0.25	0.181818	0.371429
B2	0.968045	6.7845		B2	0.8088	6.7845		0.3	0.52	0.133333	0.19	0.392857	0.42
A2	1.12777	15.3831		A2	6.2964	15.3831		0.3	0.37	0.210526	0.38	0.07	0.57
CNE12	1.39621	19.6241		CNE12	12.1334	19.6241		0.2	0.55	0.269231	0.23	0.22	0.27
								0.28	0.43	0.08	0.27	0.2	0.47
								0.2	0.28	0.21	0.5	0.18	0.33
								0.17	0.38	0.13	0.29	0.44	0.36
								0.21	0.46	0.29	0.63	0.36	0.4
								0.08	0.33	0.5	0.48	0.36	0.32
								0.25	0.4	0.22	0.29	0.36	0.46
								0.17	0.62	0.25	0.36	0.14	0.33
								0.49		0.36	0.27	0.28	0.45
								0.19		0.27	0.25	0.41	0.39
								0.28		0.18		0.35
										0.3		0.17
										0.22		0.3
										0.11
										0.23
Figure 4h				Figure 4j				Figure 4l
V	M	WT		Cont.	KD1	KD2		Cont.		KD1		KD2
3.792	3.298	3.49		4.114	4.267	2.422		V	MshR	V	MshR	V	MshR
3.209	2.87	3.671		5.621	4.193	3.578		3.318	3.329	5.299	4.102	2.095	2.003
3.331	3.078	4.135		3.024	2.175	2.798		3.154	1.336	2.864	0.771	4.525	1.933
3.976	2.012	2.938		2.254	2.389	1.866		3.148	2.123	3.21	5.04	2.876	2.273
3.437	1.484	3.956		3.838	2.57	2.629		3.814	1.023	3.704	3.669	4.531	2.772
2.643	3.106	5.389		3.951	2.359	2.381		5.238	3.353	3.584	2.028	3.782	2.05
2.624	2.083	4.439		3.634	2.516	1.968		4.446	4.034	1.039	4.474	2.575	2.896
2.817	2.9	6.442		3.645	3.024	2.122		3.4	2.002	3.809	1.92	3.053	2.814
3.535	2.603	4.998		2.016	3.564	3.028		3.465	1.694	3.978	1.746	2.944	2.74
3.497	3.721	4.754		3.26	2.175	1.556		7.489	2.874	3.217	2.831	3.372	4.043
1.848	3.854	3.556		3.011	2.254	2.879		3.156	3.168	1.547	1.813	2.834	2.519
3.922	3.464	4.134		3.272	3.088	3.21		5.544	2.498	3.056	2.955	3.707	1.655
5.384	0.89	3.367		3.797	4.389	1.759		3.493	2.804	3.785	4.518	3.427	3.686
5.861	2.135	3.239		3.753	1.326	2.465		3.059	4.563	2.862	2.054	4.268	3.368
5.139	2.776	3.575		4.089	4.577	2.359		7.146	2.855	3.498	5.617	3.283	2.687
2.313	2.476	2.351		2.138	3.458	3.036		10.14	3.077	4.331	1.66	3.473	2.646
3.779	3.357	3.757		4.723	4.942	2.69		3.411	2.777	4.558	3.303	3.992	2.532
4.209	3.173	3.041		3.58	2.305	3.075		3.001	1.718	4.235	4.019	3.326	1.88
6.516	4.246	4.15		4.369	3.52	3.346		3.309	3.081	3.644	2.286	2.686	2.339
7.764	2.873	3.857		4.632	0.713	2.151		6.808	3.931	2.977	3.509	2.447	3.094
5.364	3.787	3.603		2.83	3.272	2.749		8.615	2.284	5.527	3.808	2.696	2.239
3.693	4.127	4.715		4.273	0.593	2.372		3.524	4.575	2.133	3.079	1.512	1.63
3.981	3.322	4.037		3.803	3.797	3.982		2.819	4.052	3.841	2.879	2.455	1.579
3.727	4.156	2.917		3.413	1.186	4.593		5.547	4.398	1.191	4.257	2.836	1.605
4.46	2.822	3.935		3.503	2.183	3.844		4.515	3.043	1.947	3.064	2.727	2.88
3.413	1.986	3.74		3.384	2.689	4.88		2.928	7.373	1.624	4.075	1.996	2.281
4.208	2.597	4.952		3.973	2.389	4.051		3.073	2.542	2.405	3.384	2.669	1.805
4.888	2.843	3.598		3.761	3.242	5.311		3.139	3.042	1.429	3.181	1.53	1.798
4.147	2.965	3.497		4.476	1.823	1.969		4.934	2.447	5.3	3.003	2.575	1.765
3.635	2.234	2.469		4.094	0.884	2.875		2.992	3.48	3.962	3.56	4.482	2.48
3.153	3.496	3.787		4.785	3.163	4.556		5.996	2.666	4.081	3.272	2.52	2.002
1.963	3.313	5.122		3.419	4.699	4.186		3.438	1.529	2.283	2.268	2.493	1.849
3.173	1.719	4.468		2.637	3.634	2.667		4.501	2.044	2.027	1.868	3.471	2.135
2.568	2.244	4.305		3.634	1.398	3.228		3.102	2.908	1.546	3.279	2.326	1.303
3.648	2.043	4.098		3.361	2.577	2.755		3.338	2.825	2.095	1.371	2.981	2.055
5.004	4.17	3.169		4.42	0.884	3.825		2.784	2.38	1.358	2.081	2.504	2.336
4.583	4.609	4.765		2.939	2.652	3.296		2.967	1.962	2.565	1.115	1.413	2.078
3.437	2.577	5.6		3.163	2.652	2.628		7.573	1.354	3.196	0.594	2.672	4.514
3.497	1.742	5.941		3.649	2.652	5.479		2.25	2.462	2.568	2.586	0.919	0.89
5.289	4.454	5.228		4.706	2.939	4.61		2.912	1.656	2.39	2.369	3.508	2.261
3.412	3.929	2.425		2.929	3.29	3.832		3.142	1.727	6.842	1.62	2.305	1.967
3.463	3.349	4.924		3.777	2.965	2.584		4.655	2.67	2.421	1.362	2.059	2.395
3.743	2.872	4.295		2.389	2.796	1.881		3.659	3.018	5.12	1.589	2.989	1.92
3.562	2.478	3.708		3.194	2.66	1.519		3.329	3.038	2.763	3.513	1.427	2.844
6.84	2.266	4.682		4.114	1.977	4.664		3.467	2.524	4.696	1.699	2.137	2.964
3.946	2.282	7.198		2.577	2.532	1.507		3.969	2.538	2.958	1.214	3.428	2.299
3.594	3.625	4.346		4.692	4.51	1.252		6.105	3.523	3.58	1.19	3.195	2.303
3.955	3.24	3.86		3.272	2.939	2.467		3.227	3.466	4.417	2.312	2.443	3.036
4.863	3.597	5.761		4.742	3.884	2.728		3.954	2.622	3.632	3.241	2.92	2.485
2.775		4.871		5.139	3.542	3.262		4.215	1.876	2.321	3.208	4.389	2.534
3.243		2.366		4.326	2.084	3.982		3.78	2.038	3.199	3.278	1.851	2.309
4.021		2.721		2.455	2.539	4.593		6.061	1.929	4.876	3.306	2.758	2.37
1.847		3.011		2.426	1.763	3.844		4.238	3.461	4.516	2.654	1.781	0.693
4.63		3.04		3.527	1.493	4.88		4.033	3.546	2.401	1.358	3.754	3.176
4.403		4.7		3.819	3.612	4.051		4.257	1.656	2.973	1.505	1.744	2.952
3.152		3.378		4.743	2.444	5.311		3.753	3.282	2.591	2.836	2.853	1.984
3.193		3.636		1.962	4.627	1.969		3.302	3.278	1.112	4.123	3.141	0.971
4.836		3.981		3.898	1.608	2.875		2.896	1.798	1.876	2.121	2.643	2.728
2.623		4.253		2.214	1.782	4.556		2.603	1.662	3.067	3.45	2.682	2.854
3.549		3.599		4.742	2.522	4.186		2.434	3.739	1.393	1.987	3.013	1.795
5.687		4.057		4.91	1.439	2.667		3.263	3.732	3.626	4.245	2.775	2.277
3.005		2.995		3.309	1.608	3.228		2.061	1.918	2.804	2.167	3.813	1.226
3.694		4.302		2.672	2.591	2.755		2.272	3.232	1.844	3.409	2.607	2.942
2.466		3.82		2.391	3.149	3.825		5.088	2.376	3.051	3.017	2.501	1.92
5.704		3.417		2.798	2.287	3.296		2.691	1.742	1.263	2.943	1.564	2.52
3.644		4.257		3.134	4.597	2.628		3.627	2.646	3.98	1.718	3.177	2.407
5.545		3.435		3.522	1.909	5.479		4.518	1.767	1.534	2.117	2.51	2.645
5.551		2.59		2.455	3.925	4.61		4.032	2.624	3.632	2.646	1.632
4.697		3.78		5.248	3.406	3.832		2.796	2.425	1.732	1.812	1.772
2.687		5.228		4.096	1.557	2.584		3.198	2.736	4.155		3.172
3.881		3.632		2.135	2.05	1.881		2.429	2.958	3.723		2.477
2.531		4.27		2.941	1.35	1.519		2.739		3.311		4.896
2.109		4.838		2.694	4.354	4.664		3.51		0.963		5.115
3.33		5.142		5.177	2.074	1.507		2.944		2.183		2.583
4.088		4.689		2.575	3.534	1.252		2.849				2.702
3.178		2.935		4.547	2.132			3.346				2.672
3.401		4.613		4.269	3.01			6.301				1.959
3.117		2.679		2.828	1.577			3.576				3.807
3.635		4.218		3.857	3.309			4.288				3.098
4.746		4.089		4.01	1.081			4.509				1.854
4.721		2.99		4.326	4.369			3.868				2.164
4.302				2.523	2.943			3.029				1.878
3.907				5.792	2.132			4.645				1.778
3.296				2.885	3.877			4.105
3.317				2.417	2.517			7.197
3.969				3.289	1.978			2.523
4.338				4.511	4.061
3.374				4.142	2.828
5.708				3.222	2.364
4.167				3.067	1.76
4.728				4.804	3.419
3.398				3.397	1.769
				1.769	2.194
				4.418	2.132
				4.261	1.708
				2.366	3.36
				2.71	2.327
				4.154	3.043
				3.831	2.605
				3.015	1.951
				2.885	3.644
				3.368	2.37
				3.772	1.86
				3.542	3.335
				3.031	3.586
				2.736	3.674
				2.734	2.8
				4.139	2.064
				4.92	2.457
				3.594	3.194
				3.586	2.325
				4.199	2.924
				1.87	2.119
				3.243
				2.751
				2.816
				3.383
